# Supplementary material for: Salt Tolerant Bacillus Strains Improve Plant Growth Traits and Regulation of Phytohormones in Wheat under Salinity Stress
Source: Plants (Basel). 2022 Oct 19;11(20):2769. doi: 10.3390/plants11202769 (PMC9608499; doi:10.3390/plants11202769)
Supplement: Supplementary file 1 [file plants-11-02769-s001.zip]

Archive with 1 entries (1 files):
- plants-1955224-supplementary.pdf
